# Supplementary material for: AI-embodied multi-modal flexible electronic robots with programmable sensing, actuating and self-learning
Source: Nat Commun. 2025 Oct 3;16:8818. doi: 10.1038/s41467-025-63881-6 (PMC12494961; doi:10.1038/s41467-025-63881-6)
Supplement: Supplementary file 3 — Supplementary Code 1 [file 41467_2025_63881_MOESM3_ESM.zip]

Archive with 7 entries (5 files):
- 583065_2_data_set_11229104_t0gxmf/
- 583065_2_data_set_11229104_t0gxmf/Code for simulation/
- 583065_2_data_set_11229104_t0gxmf/Code for simulation/CantileverPDE.m
- 583065_2_data_set_11229104_t0gxmf/Code for simulation/odefun5v.m
- 583065_2_data_set_11229104_t0gxmf/Code for simulation/Readme.txt
- 583065_2_data_set_11229104_t0gxmf/Code for simulation/test_Cosserat_dyn.m
- 583065_2_data_set_11229104_t0gxmf/Code for simulation/test_physical_model.m
