# Supplementary material for: AI-embodied multi-modal flexible electronic robots with programmable sensing, actuating and self-learning
Source: Nat Commun. 2025 Oct 3;16:8818. doi: 10.1038/s41467-025-63881-6 (PMC12494961; doi:10.1038/s41467-025-63881-6)
Supplement: Supplementary file 3 — Supplementary Code 1 [file 41467_2025_63881_MOESM3_ESM.zip › 583065_2_data_set_11229104_t0gxmf/Code for simulation/CantileverPDE.m]

%% bending deformation of seta based on Cosserat model 

function [tip_positions, tip_velocities] = CantileverPDE
    hat=@(y)[0,-y(3),y(2);y(3),0,-y(1);-y(2),y(1),0];
    global p R j n m v u q w vt ut qt wt vh uh qh wh 
     
    % Parameters
    L = 0.005;         % Length 
    N = 40;            % Spatial Resolution
    E = 73e+9;         % Young's modulus
    r = 1e-4/2;        % Cross-sectional radius
    rho = 0.000196;           % Density
    g = [-9.81;0;0];   % Gravitational acceleration
    Bse = zeros(3);    % Material damping coefficient - shear and tensile
    Bbt = zeros(3);    % Material damping coefficient - bending and torsion
    C = zeros(3);      % Square law resistance damping coefficient
    dt = 0.000307;       % Time step
    alpha = -0.48;     % parameter of BDF-alpha method
    STEPS = 100;        % Number of steps
    vstar = @(s)[0;0;1]; % V value under static and no-load conditions
    ustar = @(s)[0;0;0]; % Pre curve
    
    % Initialize record matrix
    tip_positions = zeros(3, STEPS);   % tip position [3¡ÁSTEPS]
    tip_velocities = zeros(3, STEPS);  % tip speed [3¡ÁSTEPS]
    
    % Boundary condition initialization
    for i = 1 : STEPS
        p{i,1} = [0;0;0]; % Clamping base
        R{i,1} = [cos(-3*pi/4),0,sin(-3*pi/4);0,1,0;-sin(-3*pi/4),0,cos(-3*pi/4)];
        q{i,1} = [0;0;0];
        w{i,1} = [0;0;0];
    end
    
%     % Define the end force function that varies over time

      nL_func = @(t) [1/4;0;0]*(0.0032*sin(1632*(t-0.00262)) + 0.01105)+...
          [0;0;-1/4]*( 0.18*(0.0032*sin(1632*(t-0.00262))+0.1105) ) ;
    mL = [0;0;0]; % The end torque remains zero

    % Calculation of relevant parameters
    A = pi*r^2;                                 % cross-section area
    J = diag([pi*r^4/4, pi*r^4/4, pi*r^4/2]);   % Inertia
    G = E/(2*(1+0.3));                          % shear modulus 
    Kse = diag([G*A, G*A, E*A]);                % Stiffness Matrix - Shear and Stretch
    Kbt = diag([E*J(1,1), E*J(2,2), G*J(3,3)]);% Stiffness Matrix - Bending and Twisting
    ds = L/(N-1);                               % Grid distance 
    c0 = (1.5 + alpha) / (dt*(1+alpha));        % coefficient of BDF-alpha 
    c1 = -2/dt;
    c2 = (0.5 + alpha) / (dt*(1+alpha));
    d1 = alpha / (1+alpha);
    
    % Main Simulation
    i = 1;
    % Static solution using initial nL value
    initial_nL = nL_func(0);
    fsolve(@(G) staticIVP(G, initial_nL), zeros(6,1)); 
    applyStaticBDFalpha();
    
    % Record the initial state
    tip_positions(:,1) = p{i,N};
    tip_velocities(:,1) = 0; % Convert to global coordinate system
    visualize();
    
    % Dynamics
    for i = 2 : STEPS
        current_time = (i-1)*dt;
        current_nL = nL_func(current_time);
        
        % Using the current nL value to solve dynamic IVP
        fsolve(@(G) dynamicIVP(G, current_nL), [n{i-1,1}; m{i-1,1}]); 
        applyDynamicBDFalpha();
        
        % Record the current end position and velocity (global coordinate system)
        tip_positions(:,i) = p{i,N};
        tip_velocities(:,i) = R{i,N}*q{i,N}; % Local velocity to global
        
        % Display current information
        fprintf('Step %d/%d, Time=%.4fs, Pos=[%.6f,%.6f,%.6f]m, Vel=[%.6f,%.6f,%.6f]m/s\n',...
                i, STEPS, current_time,...
                tip_positions(1,i), tip_positions(2,i), tip_positions(3,i),...
                tip_velocities(1,i), tip_velocities(2,i), tip_velocities(3,i));
        
        visualize();
    end
    
    % Draw trajectories and velocity curves
    plotResults(tip_positions, tip_velocities, dt);
    
    % Function Definition
    function applyStaticBDFalpha()
        for j = 1 : N-1
            vh{i+1,j} = (c1+c2)*v{i,j};
            uh{i+1,j} = (c1+c2)*u{i,j};
            qh{i+1,j} = [0;0;0];
            wh{i+1,j} = [0;0;0];
            q{i,j} = [0;0;0];
            w{i,j} = [0;0;0];
        end
    end

    function applyDynamicBDFalpha()
        for j = 1 : N-1        
            vh{i+1,j} = c1*v{i,j} + c2*v{i-1,j} + d1*vt{i,j};
            uh{i+1,j} = c1*u{i,j} + c2*u{i-1,j} + d1*ut{i,j};
            qh{i+1,j} = c1*q{i,j} + c2*q{i-1,j} + d1*qt{i,j};
            wh{i+1,j} = c1*w{i,j} + c2*w{i-1,j} + d1*wt{i,j};
        end
    end

    function E = staticIVP(G, current_nL)
        n{i,1} = G(1:3);
        m{i,1} = G(4:6);

        % Euler's method
        for j = 1 : N-1
            [ps, Rs, ns, ms, v{i,j}, u{i,j}] = staticODE(p{i,j},R{i,j},n{i,j},m{i,j});
            p{i,j+1} = p{i,j} + ds*ps;
            R{i,j+1} = R{i,j} + ds*Rs;
            n{i,j+1} = n{i,j} + ds*ns;
            m{i,j+1} = m{i,j} + ds*ms;
        end
        E = [ n{i,N} - current_nL;  m{i,N} - mL ];
    end

    function E = dynamicIVP(G, current_nL)
        n{i,1} = G(1:3);
        m{i,1} = G(4:6);

        % Euler's method
        for j = 1 : N-1
            [ps, Rs, ns, ms, qs, ws, v{i,j}, u{i,j}, ...
                vt{i,j}, ut{i,j}, qt{i,j}, wt{i,j}] = ...
                dynamicODE(p{i,j},R{i,j},n{i,j},m{i,j},q{i,j},w{i,j});
            p{i,j+1} = p{i,j} + ds*ps;
            R{i,j+1} = R{i,j} + ds*Rs;
            n{i,j+1} = n{i,j} + ds*ns;
            m{i,j+1} = m{i,j} + ds*ms;
            q{i,j+1} = q{i,j} + ds*qs;
            w{i,j+1} = w{i,j} + ds*ws;
        end
        E = [n{i,N} - current_nL;  m{i,N} - mL];
    end

    function [ps, Rs, ns, ms, v, u] = staticODE(p,R,n,m)
        v = Kse\R'*n + vstar(ds*(j-1));
        u = Kbt\R'*m + ustar(ds*(j-1));

        ps = R*v;
        Rs = R*hat(u);
        ns = -rho*A*g;
        ms = -hat(ps)*n;
    end

    function [ps,Rs,ns,ms,qs,ws, v,u,vt,ut,qt,wt] = dynamicODE(p,R,n,m,q,w)
        v = (Kse + c0*Bse)\(R'*n + Kse*vstar(ds*(j-1)) - Bse*vh{i,j});
        u = (Kbt + c0*Bbt)\(R'*m + Kbt*ustar(ds*(j-1)) - Bbt*uh{i,j});
        vt = c0*v + vh{i,j};
        ut = c0*u + uh{i,j};
        qt = c0*q + qh{i,j};
        wt = c0*w + wh{i,j};
        f = -R*C*q.*abs(q) + rho*A*g;

        ps = R*v;
        Rs = R*hat(u);
        ns = rho*A*R*(hat(w)*q + qt) - f;
        ms = rho*R*(hat(w)*J*w + J*wt) - hat(ps)*n;
        qs = vt - hat(u)*q + hat(w)*v;
        ws = ut - hat(u)*w;
    end

    function visualize()
        clf;
        for j = 1 : N
            x(j) = p{i,j}(1);  
            z(j) = p{i,j}(3);  
        end
        
        plot(z,x, 'b-o', 'LineWidth', 1.5);  
        axis([-1.1*L 1.1*L  -1.1*L 1.1*L]);  
        daspect([1 1 1]);
        
        current_time = (i-1)*dt;
        title(sprintf('Cantilever Rod (t=%.3f s)', current_time));  
        xlabel('z (m)'); ylabel('x (m)');
        
        % Display end velocity and position
        text(0.05*L, 0.4*L, sprintf('Pos: [%.4f,%.4f,%.4f]m\nVel: [%.4f,%.4f,%.4f]m/s',...
            tip_positions(1,i), tip_positions(2,i), tip_positions(3,i),...
            tip_velocities(1,i), tip_velocities(2,i), tip_velocities(3,i)),...
            'FontSize', 10, 'BackgroundColor', 'w');
        
        grid on; drawnow; pause(0.05);
    end

    function plotResults(positions, velocities, dt)
        time_vector = (0:STEPS-1)*dt;
        
    end
end
