# Supplementary material for: AI-embodied multi-modal flexible electronic robots with programmable sensing, actuating and self-learning
Source: Nat Commun. 2025 Oct 3;16:8818. doi: 10.1038/s41467-025-63881-6 (PMC12494961; doi:10.1038/s41467-025-63881-6)
Supplement: Supplementary file 3 — Supplementary Code 1 [file 41467_2025_63881_MOESM3_ESM.zip › 583065_2_data_set_11229104_t0gxmf/Code for simulation/odefun5v.m]

function dydx=odefun5v(t,y)

m=0.00083;% mass of unit

F1=1.4*(0.097*sin(1632*(t-0.0014))+0.002079); % input force of oscillator in Y direction       
F2=0.1421*sin(1632*t);      % input force of oscillator in X direction                          
v=0.0316011;                                            
k=24.5; 
v1=0.6e-2;                                            
k1=3e-2; 
g=9.8;
dydx=zeros(4,1);
dydx(1)=y(2);    
dydx(2)=1/m*(F1+m*g-(v*y(2)+k*y(1)));               
dydx(3)=y(4);                                     
if sign(y(4))>=0
    % coefficient of friction,forward movemenet.
    u=0.5773;     
else
    % coefficient of friction,backward movemenet.
    u=0.7536;

end
dydx(4)=1/m*(F2-sign(y(4))*u*(v*y(2)+k*y(1))-( v1*(76/103)*y(2)+k1*((930/1225)*y(1)+0.0488e-3) )); 
end
