# Supplementary material for: AI-embodied multi-modal flexible electronic robots with programmable sensing, actuating and self-learning
Source: Nat Commun. 2025 Oct 3;16:8818. doi: 10.1038/s41467-025-63881-6 (PMC12494961; doi:10.1038/s41467-025-63881-6)
Supplement: Supplementary file 3 — Supplementary Code 1 [file 41467_2025_63881_MOESM3_ESM.zip › 583065_2_data_set_11229104_t0gxmf/Code for simulation/Readme.txt]

The ZIP archive contains 4 MATLAB files. For proper simulation execution:

Extract all files into the same directory, MATLAB R2016b or later is required.

"CantileverPDE.m" implements the  dynamic model of seta based on  Cosserat theory.

The "odefun5v.m" contains a simplified spring-damper model of the FEbot.

First, open and run the "test_Cosserat_dyn.m" file to obtain simulation results of single seta deformation for the FEBot robot, including the velocity and displacement at the seta tip. The computational runtime is approximately 20 seconds.

Subsequently, open and run the "test_physical_model.m" file to acquire simulation results of the robot's overall movement velocity. The computational runtime is approximately 3 seconds.
