# Supplementary material for: AI-embodied multi-modal flexible electronic robots with programmable sensing, actuating and self-learning
Source: Nat Commun. 2025 Oct 3;16:8818. doi: 10.1038/s41467-025-63881-6 (PMC12494961; doi:10.1038/s41467-025-63881-6)
Supplement: Supplementary file 3 — Supplementary Code 1 [file 41467_2025_63881_MOESM3_ESM.zip › 583065_2_data_set_11229104_t0gxmf/Code for simulation/test_Cosserat_dyn.m]

%% bending deformation of seta based on Cosserat thoery 
[tip_positions, tip_velocities]=CantileverPDE;

%% Displacement  
tspan=[0 15];
y0=[0;0;0;0];
[t3,y5]=ode45(@odefun5v,tspan,y0);
[~,col]=size(tip_positions);
Y=1000*tip_positions(1,:)+5*sqrt(2)/2;% displacement in Y1 direction 
X=-1000*tip_positions(3,:)-5*sqrt(2)/2; % displacement in X1 direction 
X2=Y*(930/1225)+0.0488;

figure(2) 
plot(linspace(5,5+0.000307*col,col),Y,'r','Linewidth',1);hold on;% displacement in Y1 direction 
legend('Y1 direction')
xlim([5 5+0.000307*col]); 
 xlabel('Time (s)','fontsize',11);
 ylabel('Displacement(mm)','fontsize',11);

figure(3) 
plot(linspace(5,5+0.000307*col,col),X,'b','Linewidth',1);hold on;% displacement in X1 direction 
legend('X1 direction')
xlim([5 5+0.000307*col]); 
 xlabel('Time (s)','fontsize',11);
 ylabel('Displacement(mm)','fontsize',11);
%% Tip speed
[~,col]=size(tip_velocities);
Vy=1000*tip_velocities(1,:); % speed in Y1 direction 
Vx=1000*tip_velocities(3,:);% speed in X1 direction 
Vx2=Vy*(-76/103);
figure(4)
plot(linspace(5,5+0.000307*col,col),Vy,'r','Linewidth',1);hold on;% speed in Y1 direction 
legend('Y1 direction')
xlim([5 5+0.000307*col]); 
 xlabel('Time(s)','fontsize',11);
 ylabel('speed(mm/s)','fontsize',11);

figure(5) 
plot(linspace(5,5+0.000307*col,col),Vx,'b','Linewidth',1);hold on; % speed in X1 direction
legend('X1 direction')
xlim([5 5+0.000307*col]); 
 xlabel('Time(s)','fontsize',11);
 ylabel('speed(mm/s)','fontsize',11);
