# Supplementary material for: AI-embodied multi-modal flexible electronic robots with programmable sensing, actuating and self-learning
Source: Nat Commun. 2025 Oct 3;16:8818. doi: 10.1038/s41467-025-63881-6 (PMC12494961; doi:10.1038/s41467-025-63881-6)
Supplement: Supplementary file 3 — Supplementary Code 1 [file 41467_2025_63881_MOESM3_ESM.zip › 583065_2_data_set_11229104_t0gxmf/Code for simulation/test_physical_model.m]

clear
clc
tspan=[0 15];
y0=[0;0;0;0];
[t3,y5]=ode45(@odefun5v,tspan,y0);

F1=1.4*(0.097*sin(1632*(t3-0.0014))+0.002079); % input force of oscillator in Y direction  

F2=0.1421*sin(1632*(t3)); % input force of oscillator in X direction  


figure(6);% Normal force�� FN
k=24.5;c=0.0316011; 
F3=k.*y5(:,1)+c.*y5(:,2);
plot(t3,F3,'-b','Linewidth',2);
xlim([5, 5.008]);
xlabel('Time(s)','fontsize',10);
ylabel('Normal force (N)','fontsize',10);

figure(7);
plot(t3,y5(:,1)*1000,'-b','Linewidth',2);
xlim([5, 5.008]); 
xlabel('Time(s)','fontsize',10);
ylabel('Displacement in Y direction (mm)','fontsize',10);

%velocity in Y direction
figure(8);
plot(t3,y5(:,2)*1000,'-b','Linewidth',2);
xlim([5, 5.008]);
xlabel('Time(s)','fontsize',10);
ylabel('Speed in Y direction (mm/s)','fontsize',10);

% displacement in X direction
figure(9);
plot(t3,y5(:,3)*1000,'-b','Linewidth',2);
xlim([5, 5.008]); 
xlabel('Time(s)','fontsize',10);
ylabel('Displacement in X direction (mm)','fontsize',10);

% Speed in X direction
figure(10);
plot(t3,y5(:,4)*1000,'-b','Linewidth',2);
xlim([5, 5.008]); 
xlabel('Time(s)','fontsize',10);
ylabel('Speed in X direction (mm/s)','fontsize',10);


%friction
if sign(y5(:,4))>=0
    u= 0.5773;                                       
else                                             
    u=0.7536;
end
F4 = sign(y5(:,4)).*u.*F3; 


figure(11);

plot(t3,F4,'-b','Linewidth',2);
xlabel('Time (s)','FontSize',10); 
ylabel('Friction in X direction (N)','FontSize',10);
xlim([5, 5.008]); 


pause(1);
